# Supplementary material for: Whole Genome Sequencing of the Giant Grouper (Epinephelus lanceolatus) and High-Throughput Screening of Putative Antimicrobial Peptide Genes
Source: Mar Drugs. 2019 Aug 28;17(9):503. doi: 10.3390/md17090503 (PMC6780625; doi:10.3390/md17090503)
Supplement: Supplementary file 1 [file marinedrugs-17-00503-s001.zip]

Archive with 7 entries (6 files):
- supplementary files/
- supplementary files/Table_S1.xlsx
- supplementary files/Table_S2.xlsx
- supplementary files/Table_S3.xlsx
- supplementary files/Table_S4.xlsx
- supplementary files/Table_S5.xlsx
- supplementary files/Table_S6.xlsx
