# Supplementary material for: Whole Genome Sequencing of the Giant Grouper (Epinephelus lanceolatus) and High-Throughput Screening of Putative Antimicrobial Peptide Genes
Source: Mar Drugs. 2019 Aug 28;17(9):503. doi: 10.3390/md17090503 (PMC6780625; doi:10.3390/md17090503)
Supplement: Supplementary file 1 [file marinedrugs-17-00503-s001.zip › supplementary files/Table_S1.xlsx]

## Sheet: Sheet1
	Repbase TEs		TE Protiens		De novo		Combined TEs
Type	Length (bp)	% in genome	Length (bp)	% in genome	Length (bp)	% in genome	Length (bp)	% in genome
DNA	79658337	7.06172	25398223	2.25155	232313165	20.5946	277633463	24.6122
LINE	45959996	4.07436	49256363	4.36658	132893561	11.781	178361429	15.8117
SINE	6992666	0.6199	0	0	10817348	0.958958	16749709	1.48486
LTR	13197525	1.16996	8664038	0.768067	71238876	6.31533	83433386	7.39637
Other	13456	0.001193	0	0	0	0	13456	0.001193
Unknown	0	0	0	0	10578521	0.937786	10578521	0.937786
Total	138497615	12.2778	83213208	7.37685	418002985	37.056	478176524	42.3904
