# Supplementary material for: Whole Genome Sequencing of the Giant Grouper (Epinephelus lanceolatus) and High-Throughput Screening of Putative Antimicrobial Peptide Genes
Source: Mar Drugs. 2019 Aug 28;17(9):503. doi: 10.3390/md17090503 (PMC6780625; doi:10.3390/md17090503)
Supplement: Supplementary file 1 [file marinedrugs-17-00503-s001.zip › supplementary files/Table_S3.xlsx]

## Sheet: Sheet1
Putative AMP gene name	Query_id (AMP ID in APD3 database)	Query_length	Query_start	Query_end	Putative AMPs	Query_align_ratio	Strand	Subject_id	Subject_length	Subject_start	Subject_end	Subject_align_ratio	Score	Identity
Histone1	APD308	21	1	21	Histone1	1	+	longdun_GLEAN_10004082	108	46	108	0.58	21	100
Acipensin1	APD2813	24	1	24	Acipensin1	1	+	longdun_GLEAN_10008038	258	187	258	0.28	24	100
Histone2	APD2807	103	22	103	Histone2	0.8	+	longdun_GLEAN_10008041	309	64	309	0.8	82	100
Histone3	APD2807	103	22	103	Histone3	0.8	+	longdun_GLEAN_10007649	309	64	309	0.8	82	100
Histone4	APD2791	22	1	22	Histone4	1	+	longdun_GLEAN_10008039	69	4	69	0.96	22	100
GAPDH1	APD2680	32	1	32	GAPDH1	1	+	longdun_GLEAN_10017174	99	4	99	0.97	31	96.88
Peptide_3910	APD208	32	1	32	Peptide_3910	1	+	longdun_GLEAN_10006089	327	232	327	0.29	31	96.88
Ubiquicidin	APD2096	59	1	59	Ubiquicidin	1	+	longdun_GLEAN_10020506	2604	2428	2604	0.07	57	96.61
Histone5	APD307	39	11	39	Histone5	0.74	+	longdun_GLEAN_10002204	240	154	240	0.36	28	96.55
Histone6	APD2808	126	36	126	Histone6	0.72	+	longdun_GLEAN_10008040	381	109	381	0.72	87	95.6
Histone7	APD2809	136	25	136	Histone7	0.82	+	longdun_GLEAN_10011226	2691	2356	2691	0.12	106	94.64
Amylin	APD2917	37	1	37	Amylin	1	+	longdun_GLEAN_10021052	351	241	351	0.32	34	91.89
LEAP-2_1	APD2480	46	1	46	LEAP-2_1	1	+	longdun_GLEAN_10016967	297	160	297	0.46	42	91.3
Histone8	APD2808	126	36	126	Histone8	0.72	+	longdun_GLEAN_10008943	348	76	348	0.78	81	89.01
CcAMP	APD2595	17	1	17	CcAMP	1	+	longdun_GLEAN_10021470	621	571	621	0.08	15	88.23
Acipensin2	APD2813	24	1	24	Acipensin2	1	+	longdun_GLEAN_10001915	123	52	123	0.59	21	87.5
Acipensin3	APD2813	24	1	24	Acipensin3	1	+	longdun_GLEAN_10001006	282	211	282	0.26	21	87.5
GAPDH2	APD2012	32	1	32	GAPDH2	1	+	longdun_GLEAN_10014462	99	4	99	0.97	28	87.5
Thymosin1	APD2533	40	1	38	Thymosin1	0.95	+	longdun_GLEAN_10007816	4170	4057	4170	0.03	33	86.84
Neuropeptide1	APD1474	36	1	36	Neuropeptide1	1	+	longdun_GLEAN_10001272	357	250	357	0.3	31	86.11
Neuropeptide2	APD1477	28	1	27	Neuropeptide2	0.96	+	longdun_GLEAN_10023571	312	232	312	0.26	23	85.19
Skin-PYY1	APD400	36	1	36	Skin-PYY1	1	+	longdun_GLEAN_10019850	192	85	192	0.56	30	83.33
Acipensin4	APD2813	24	1	24	Acipensin4	1	+	longdun_GLEAN_10001106	249	178	249	0.29	20	83.33
Amyloid1	APD1676	42	1	42	Amyloid1	1	+	longdun_GLEAN_10023148	1695	1570	1695	0.07	35	83.33
Amyloid2	APD1676	42	1	42	Amyloid2	1	+	longdun_GLEAN_10006865	1311	1186	1311	0.1	35	83.33
Scolopendin1	APD2453	48	1	48	Scolopendin1	1	+	longdun_GLEAN_10021786	144	1	144	1	39	81.25
Acipensin5	APD2813	24	1	24	Acipensin5	1	+	longdun_GLEAN_10018631	249	178	249	0.29	19	79.17
Thymosin2	APD2533	40	1	40	Thymosin2	1	+	longdun_GLEAN_10022322	123	4	123	0.98	31	77.5
Histone9	APD307	39	5	38	Histone9	0.87	+	longdun_GLEAN_10001017	233	132	233	0.44	26	76.47
sOT2	APD2798	32	1	29	sOT2	0.91	+	longdun_GLEAN_10018732	450	364	450	0.19	22	75.86
Neuropeptide3	APD1474	36	1	36	Neuropeptide3	1	+	longdun_GLEAN_10006277	918	811	918	0.12	27	75
Thrombin1	APD1575	96	1	96	Thrombin1	1	+	longdun_GLEAN_10001973	1341	1054	1341	0.21	71	73.96
Skin-PYY2	APD400	36	1	36	Skin-PYY2	1	+	longdun_GLEAN_10019068	192	85	192	0.56	26	72.22
Scolopendin2	APD2453	48	14	48	Scolopendin2	0.73	+	longdun_GLEAN_10001412	546	442	546	0.19	25	71.43
Neuropeptide4	APD1477	28	1	27	Neuropeptide4	0.96	+	longdun_GLEAN_10024393	465	385	465	0.17	19	70.37
Histone10	APD2807	103	22	101	Histone10	0.78	+	longdun_GLEAN_10014647	243	4	243	0.99	56	70
Antiproteinase1	APD2517	35	3	32	Antiproteinase1	0.86	+	longdun_GLEAN_10024592	1230	1141	1230	0.07	21	70
Scolopendin3	APD2453	48	1	48	Scolopendin3	1	+	longdun_GLEAN_10010616	2292	2149	2292	0.06	33	68.75
Lysozyme1	APD2766	128	1	128	Lysozyme1	1	+	longdun_GLEAN_10007980	435	46	435	0.9	89	68.46
Chemokine1	APD2636	78	1	40	Chemokine1	0.51	+	longdun_GLEAN_10020274	234	112	234	0.53	28	68.29
Lysozyme2	APD2766	128	1	80	Lysozyme2	0.62	+	longdun_GLEAN_10000164	357	115	357	0.68	55	67.9
Lysozyme3	APD2257	130	1	130	Lysozyme3	1	+	longdun_GLEAN_10007981	501	115	501	0.77	87	66.92
Neuropeptide5	APD1477	28	1	27	Neuropeptide5	0.96	+	longdun_GLEAN_10004245	366	286	366	0.22	18	66.67
Histone11	APD307	39	4	35	Histone11	0.82	+	longdun_GLEAN_10010421	177	82	177	0.54	21	65.62
Synuclein	APD2851	140	1	97	Synuclein	0.69	+	longdun_GLEAN_10008470	291	1	291	1	62	63.92
Scolopendin4	APD2453	48	2	48	Scolopendin4	0.98	+	longdun_GLEAN_10017792	549	412	549	0.25	30	63.83
Neuropeptide6	APD1478	46	1	46	Neuropeptide6	1	+	longdun_GLEAN_10020056	285	148	285	0.48	29	63.04
Scolopendin5	APD2453	48	1	48	Scolopendin5	1	+	longdun_GLEAN_10024328	1896	1753	1896	0.08	30	62.5
Hepcidin	APD1701	88	1	52	Hepcidin	0.59	+	longdun_GLEAN_10010122	150	1	150	1	32	61.54
NK-lysin	APD2712	148	1	125	NK-lysin	0.84	+	longdun_GLEAN_10013473	423	1	423	1	86	60.99
Antiproteinase2	APD2517	35	2	34	Antiproteinase2	0.94	+	longdun_GLEAN_10016733	1221	1123	1221	0.08	20	60.61
Antiproteinase3	APD2517	35	2	34	Antiproteinase3	0.94	+	longdun_GLEAN_10016732	1215	1117	1215	0.08	20	60.61
Antiproteinase4	APD2517	35	3	34	Antiproteinase4	0.91	+	longdun_GLEAN_10016734	1182	1087	1182	0.08	19	59.38
LEAP-2_2	APD745	40	4	39	LEAP-2_2	0.9	+	longdun_GLEAN_10009635	1455	1348	1455	0.07	21	58.33
Ubiquitin1	APD2030	74	1	74	Ubiquitin1	1	+	longdun_GLEAN_10019889	222	1	222	1	43	58.11
Ubiquitin2	APD2030	74	1	74	Ubiquitin2	1	+	longdun_GLEAN_10007711	222	1	222	1	43	58.11
Hemoglobin1	APD1619	33	1	33	Hemoglobin1	1	+	longdun_GLEAN_10022723	441	346	441	0.22	19	57.58
Scolopendin6	APD2453	48	1	48	Scolopendin6	1	+	longdun_GLEAN_10008940	144	1	144	1	27	56.25
Scolopendin7	APD2453	48	4	48	Scolopendin7	0.94	+	longdun_GLEAN_10002476	252	118	252	0.54	25	55.56
Antiproteinase5	APD2517	35	2	34	Antiproteinase5	0.94	+	longdun_GLEAN_10016731	1221	1123	1221	0.08	18	54.55
Scolopendin8	APD2453	48	3	48	Scolopendin8	0.96	+	longdun_GLEAN_10004209	333	199	333	0.41	25	54.35
Chemokine2	APD2634	87	3	65	Chemokine2	0.72	+	longdun_GLEAN_10005647	288	79	288	0.73	38	54.29
Hemoglobin2	APD2879	41	1	41	Hemoglobin2	1	+	longdun_GLEAN_10022732	132	10	132	0.93	22	53.66
Hemoglobin3	APD2879	41	1	41	Hemoglobin3	1	+	longdun_GLEAN_10022730	132	10	132	0.93	22	53.66
Hemoglobin4	APD2879	41	1	41	Hemoglobin4	1	+	longdun_GLEAN_10022728	132	10	132	0.93	22	53.66
Hemoglobin5	APD2879	41	1	41	Hemoglobin5	1	+	longdun_GLEAN_10022726	132	10	132	0.93	22	53.66
Hemoglobin6	APD2879	41	1	41	Hemoglobin6	1	+	longdun_GLEAN_10019133	198	76	198	0.62	22	53.66
Scolopendin9	APD2453	48	4	45	Scolopendin9	0.88	+	longdun_GLEAN_10008243	156	28	156	0.83	23	53.49
Chemokine3	APD2082	68	1	68	Chemokine3	1	+	longdun_GLEAN_10017518	243	43	243	0.83	36	52.94
Scolopendin10	APD2453	48	4	43	Scolopendin10	0.83	+	longdun_GLEAN_10005503	237	118	237	0.51	21	52.5
Scolopendin11	APD2453	48	1	48	Scolopendin11	1	+	longdun_GLEAN_10019188	777	637	777	0.18	25	52.08
Scolopendin12	APD2453	48	1	48	Scolopendin12	1	+	longdun_GLEAN_10016058	1242	1099	1242	0.12	25	52.08
Scolopendin13	APD2453	48	1	48	Scolopendin13	1	+	longdun_GLEAN_10012985	819	679	819	0.17	25	52.08
Scolopendin14	APD2453	48	1	48	Scolopendin14	1	+	longdun_GLEAN_10004890	483	343	483	0.29	25	52.08
cOT2	APD2797	29	1	27	cOT2	0.93	+	longdun_GLEAN_10006615	1473	1393	1473	0.05	14	51.85
BPTI1	APD2388	58	4	57	BPTI1	0.93	+	longdun_GLEAN_10007150	879	718	879	0.18	28	51.85
Thrombin2	APD1575	96	36	89	Thrombin2	0.56	+	longdun_GLEAN_10020223	2541	2383	2541	0.06	28	51.85
Hemoglobin7	APD2918	29	1	29	Hemoglobin7	1	+	longdun_GLEAN_10022731	399	313	399	0.22	15	51.72
Hemoglobin8	APD2918	29	1	29	Hemoglobin8	1	+	longdun_GLEAN_10022729	399	313	399	0.22	15	51.72
Hemoglobin9	APD2918	29	1	29	Hemoglobin9	1	+	longdun_GLEAN_10022727	399	313	399	0.22	15	51.72
Hemoglobin10	APD2918	29	1	29	Hemoglobin10	1	+	longdun_GLEAN_10022725	399	313	399	0.22	15	51.72
Scolopendin15	APD2453	48	2	38	Scolopendin15	0.77	+	longdun_GLEAN_10023585	153	43	153	0.73	19	51.35
Thrombin3	APD1575	96	2	91	Thrombin3	0.94	+	longdun_GLEAN_10012944	1602	1348	1602	0.16	45	50
Thrombin4	APD1575	96	13	86	Thrombin4	0.77	+	longdun_GLEAN_10002577	1896	1678	1896	0.12	38	50
Thrombin5	APD1575	96	10	87	Thrombin5	0.81	+	longdun_GLEAN_10015123	909	685	909	0.25	40	50
Thrombin6	APD1575	96	2	94	Thrombin6	0.97	+	longdun_GLEAN_10002007	1452	1189	1452	0.18	46	49.46
Neuropeptide7	APD1479	52	2	52	Neuropeptide7	0.98	+	longdun_GLEAN_10019410	396	244	396	0.39	25	49.02
Thrombin7	APD1575	96	2	93	Thrombin7	0.96	+	longdun_GLEAN_10002578	1398	1138	1398	0.19	45	48.91
Chemokine4	APD1372	77	29	73	Chemokine4	0.58	+	longdun_GLEAN_10012646	300	166	300	0.45	22	48.89
Hemoglobin11	APD2879	41	1	41	Hemoglobin11	1	+	longdun_GLEAN_10022724	129	7	129	0.95	20	48.78
β2-Microglobin1	APD2343	99	5	84	β2-Microglobin1	0.81	+	longdun_GLEAN_10004618	315	76	315	0.76	39	48.75
Ap-s	APD1522	47	2	47	Ap-s	0.98	+	longdun_GLEAN_10012974	3645	3514	3645	0.04	22	47.83
Defensin	APD294	44	2	44	Defensin	0.98	+	longdun_GLEAN_10008244	546	415	546	0.24	21	47.73
Thrombin8	APD1575	96	2	89	Thrombin8	0.92	+	longdun_GLEAN_10014588	5091	4843	5091	0.05	42	47.73
Thrombin9	APD1575	96	18	91	Thrombin9	0.77	+	longdun_GLEAN_10022465	1806	1600	1806	0.11	35	47.3
Thrombin10	APD1575	96	18	89	Thrombin10	0.75	+	longdun_GLEAN_10010844	1086	886	1086	0.19	34	47.22
BPTI2	APD2388	58	5	55	BPTI2	0.88	+	longdun_GLEAN_10009850	1248	1096	1248	0.12	24	47.06
Thrombin11	APD1575	96	18	95	Thrombin11	0.81	+	longdun_GLEAN_10007068	816	577	816	0.29	40	47.06
Waprin1	APD1589	50	5	49	Waprin1	0.9	+	longdun_GLEAN_10004944	231	91	231	0.61	22	46.81
Thrombin12	APD1575	96	1	90	Thrombin12	0.94	+	longdun_GLEAN_10016960	774	523	774	0.33	42	46.67
Scolopendin16	APD2453	48	2	42	Scolopendin16	0.85	+	longdun_GLEAN_10013450	174	52	174	0.71	19	46.34
Thrombin13	APD1575	96	4	92	Thrombin13	0.93	+	longdun_GLEAN_10009759	3690	3436	3690	0.07	41	46.07
Thrombin14	APD1575	96	2	88	Thrombin14	0.91	+	longdun_GLEAN_10002009	1281	1036	1281	0.19	40	45.98
Scolopendin17	APD2453	48	4	40	Scolopendin17	0.77	+	longdun_GLEAN_10011525	207	97	207	0.54	17	45.95
Ubiquitin3	APD2030	74	1	74	Ubiquitin3	1	+	longdun_GLEAN_10012517	303	82	303	0.73	34	45.95
Thrombin15	APD1575	96	18	89	Thrombin15	0.75	+	longdun_GLEAN_10004957	1650	1450	1650	0.12	33	45.83
Thrombin16	APD1575	96	40	95	Thrombin16	0.58	+	longdun_GLEAN_10019969	1230	1060	1230	0.14	26	45.61
Scolopendin18	APD2453	48	1	44	Scolopendin18	0.92	+	longdun_GLEAN_10010013	177	49	177	0.73	20	45.45
Scolopendin19	APD2453	48	1	44	Scolopendin19	0.92	+	longdun_GLEAN_10008568	2940	2812	2940	0.04	20	45.45
Scolopendin20	APD2453	48	4	45	Scolopendin20	0.88	+	longdun_GLEAN_10021796	342	217	342	0.37	19	45.24
BPTI3	APD2388	58	5	55	BPTI3	0.88	+	longdun_GLEAN_10012398	1308	1156	1308	0.12	23	45.1
BPTI4	APD2388	58	5	55	BPTI4	0.88	+	longdun_GLEAN_10009993	1068	916	1068	0.14	23	45.1
Lysozyme4	APD2743	183	3	145	Lysozyme4	0.78	+	longdun_GLEAN_10002943	1227	781	1227	0.36	67	44.97
Chemokine5	APD2635	79	2	57	Chemokine5	0.71	+	longdun_GLEAN_10018980	624	451	624	0.28	26	44.83
Thrombin17	APD1575	96	2	92	Thrombin17	0.95	+	longdun_GLEAN_10023750	828	574	828	0.31	42	44.68
Ubiquitin4	APD2030	74	1	72	Ubiquitin4	0.97	+	longdun_GLEAN_10018113	222	1	222	1	33	44.59
Chemokine6	APD2185	77	9	70	Chemokine6	0.81	+	longdun_GLEAN_10008183	438	250	438	0.43	28	44.44
Thrombin18	APD1575	96	2	91	Thrombin18	0.94	+	longdun_GLEAN_10002010	1095	841	1095	0.23	40	44.44
Thrombin19	APD1575	96	1	91	Thrombin19	0.95	+	longdun_GLEAN_10021714	765	514	765	0.33	41	44.09
Chemokine7	APD2079	103	7	64	Chemokine7	0.56	+	longdun_GLEAN_10007956	330	160	330	0.52	26	44.07
Thrombin20	APD1575	96	4	87	Thrombin20	0.88	+	longdun_GLEAN_10006510	2379	2140	2379	0.1	37	44.05
Thrombin21	APD1575	96	18	92	Thrombin21	0.78	+	longdun_GLEAN_10020222	2169	1954	2169	0.1	33	44
Hemoglobin12	APD2879	41	1	41	Hemoglobin12	1	+	longdun_GLEAN_10019132	129	7	129	0.95	18	43.9
Scolopendin21	APD2453	48	4	44	Scolopendin21	0.85	+	longdun_GLEAN_10005114	198	76	198	0.62	18	43.9
PLA2_1	APD2534	124	2	98	PLA2_1	0.78	+	longdun_GLEAN_10022846	384	94	384	0.76	43	43.88
BPTI5	APD2388	58	2	56	BPTI5	0.95	+	longdun_GLEAN_10005249	594	430	594	0.28	24	43.64
Thrombin22	APD1575	96	10	92	Thrombin22	0.86	+	longdun_GLEAN_10004958	1365	1126	1365	0.18	37	43.53
BPTI6	APD2388	58	3	55	BPTI6	0.91	+	longdun_GLEAN_10011154	5448	5290	5448	0.03	23	43.4
Thrombin23	APD1575	96	18	91	Thrombin23	0.77	+	longdun_GLEAN_10013145	963	757	963	0.21	32	43.24
BPTI7	APD2388	58	12	55	BPTI7	0.76	+	longdun_GLEAN_10019480	3546	3415	3546	0.04	19	43.18
Thrombin24	APD1575	96	2	89	Thrombin24	0.92	+	longdun_GLEAN_10006633	2505	2254	2505	0.1	38	43.18
Thrombin25	APD1575	96	2	92	Thrombin25	0.95	+	longdun_GLEAN_10005772	3075	2812	3075	0.09	40	43.01
Thrombin26	APD1575	96	1	94	Thrombin26	0.98	+	longdun_GLEAN_10016503	1086	802	1086	0.26	42	42.86
Chemokine8	APD2635	79	2	55	Chemokine8	0.68	+	longdun_GLEAN_10018979	255	94	255	0.64	23	42.59
Waprin2	APD1589	50	6	46	Waprin2	0.82	+	longdun_GLEAN_10021607	453	316	453	0.3	20	42.55
Thrombin27	APD1575	96	4	89	Thrombin27	0.9	+	longdun_GLEAN_10013718	2058	1813	2058	0.12	37	42.53
Ixodidin	APD1157	65	4	62	Ixodidin	0.91	+	longdun_GLEAN_10006637	7803	7633	7803	0.02	25	42.37
Thrombin28	APD1575	96	8	92	Thrombin28	0.89	+	longdun_GLEAN_10023751	744	517	744	0.31	36	42.35
Ubiquitin5	APD2030	74	1	61	Ubiquitin5	0.82	+	longdun_GLEAN_10015804	192	1	192	1	27	42.19
Thrombin29	APD1575	96	18	93	Thrombin29	0.79	+	longdun_GLEAN_10001950	225	13	225	0.95	32	42.1
β2-Microglobin2	APD2343	99	5	85	β2-Microglobin2	0.82	+	longdun_GLEAN_10004617	315	73	315	0.77	34	41.98
Thrombin30	APD1575	96	4	89	Thrombin30	0.9	+	longdun_GLEAN_10009994	2529	2287	2529	0.1	36	41.86
Chemokine9	APD2082	68	1	67	Chemokine9	0.99	+	longdun_GLEAN_10007958	267	70	267	0.74	28	41.79
Bothropstoxin1	APD2668	121	17	96	Bothropstoxin1	0.66	+	longdun_GLEAN_10024503	303	31	303	0.9	38	41.76
Chemokine10	APD2634	87	1	63	Chemokine10	0.72	+	longdun_GLEAN_10005648	273	58	273	0.79	30	41.67
Scolopendin22	APD2453	48	1	48	Scolopendin22	1	+	longdun_GLEAN_10013742	144	1	144	1	20	41.67
Ubiquitin6	APD2030	74	1	72	Ubiquitin6	0.97	+	longdun_GLEAN_10018828	234	22	234	0.91	30	41.67
PLA2_2	APD2534	124	2	100	PLA2_2	0.8	+	longdun_GLEAN_10024502	393	76	393	0.81	44	41.51
BPTI8	APD2388	58	3	55	BPTI8	0.91	+	longdun_GLEAN_10008888	456	121	279	0.35	22	41.51
Chemokine11	APD2090	69	9	59	Chemokine11	0.74	+	longdun_GLEAN_10019967	228	70	228	0.7	22	41.51
BPTI9	APD2388	58	3	58	BPTI9	0.97	+	longdun_GLEAN_10024235	1665	1498	1665	0.1	23	41.07
BPTI10	APD2388	58	14	57	BPTI10	0.76	+	longdun_GLEAN_10021414	7881	7753	7881	0.02	18	40.91
Thrombin31	APD1575	96	30	93	Thrombin31	0.67	+	longdun_GLEAN_10000587	786	601	786	0.24	27	40.91
Histone12	APD2809	136	41	109	Histone12	0.51	+	longdun_GLEAN_10004635	423	235	423	0.45	29	40.84
Bothropstoxin2	APD2668	121	1	96	Bothropstoxin2	0.79	+	longdun_GLEAN_10023889	393	70	393	0.82	44	40.74
BPTI11	APD2388	58	5	58	BPTI11	0.93	+	longdun_GLEAN_10011300	879	718	879	0.18	22	40.74
Thrombin32	APD1575	96	18	91	Thrombin32	0.77	+	longdun_GLEAN_10008536	678	478	678	0.3	30	40.54
Ubiquitin7	APD2030	74	1	72	Ubiquitin7	0.97	+	longdun_GLEAN_10024652	216	1	216	1	29	40.28
Chemokine12	APD2075	69	5	69	Chemokine12	0.94	+	longdun_GLEAN_10018977	282	88	282	0.69	26	40
Thrombin33	APD1575	96	4	93	Thrombin33	0.94	+	longdun_GLEAN_10004460	1335	1084	1335	0.19	36	40
Thrombin34	APD1575	96	1	80	Thrombin34	0.83	+	longdun_GLEAN_10007059	765	544	765	0.29	32	40
Thrombin35	APD1575	96	2	94	Thrombin35	0.97	+	longdun_GLEAN_10022917	4110	3823	4110	0.07	39	39.8
Thrombin36	APD1575	96	4	92	Thrombin36	0.93	+	longdun_GLEAN_10007667	1254	994	1254	0.21	36	39.56
Scolopendin23	APD2453	48	4	41	Scolopendin23	0.79	+	longdun_GLEAN_10024742	147	34	147	0.78	15	39.47
Chemokine13	APD2088	75	3	66	Chemokine13	0.85	+	longdun_GLEAN_10019966	258	64	258	0.76	26	39.39
BPTI12	APD2388	58	5	55	BPTI12	0.88	+	longdun_GLEAN_10022666	1431	1279	1431	0.11	20	39.22
BPTI13	APD2388	58	5	55	BPTI13	0.88	+	longdun_GLEAN_10016678	3360	3208	3360	0.05	20	39.22
Thrombin37	APD1575	96	16	89	Thrombin37	0.77	+	longdun_GLEAN_10008492	759	559	759	0.26	29	39.19
Thrombin38	APD1575	96	2	93	Thrombin38	0.96	+	longdun_GLEAN_10001366	2166	1897	2166	0.12	36	39.13
Bothropstoxin3	APD2668	121	5	96	Bothropstoxin3	0.76	+	longdun_GLEAN_10016234	1572	1291	1572	0.18	37	38.95
Thrombin39	APD1575	96	2	91	Thrombin39	0.94	+	longdun_GLEAN_10017931	1230	967	1230	0.21	35	38.89
Thrombin40	APD1575	96	1	84	Thrombin40	0.88	+	longdun_GLEAN_10009532	729	478	729	0.35	35	38.89
BPTI14	APD2388	58	12	55	BPTI14	0.76	+	longdun_GLEAN_10015432	3072	2941	3072	0.04	17	38.64
Thrombin41	APD1575	96	1	95	Thrombin41	0.99	+	longdun_GLEAN_10004799	705	436	705	0.38	37	38.54
Chemokine14	APD2078	73	2	66	Chemokine14	0.89	+	longdun_GLEAN_10013370	246	52	246	0.79	25	38.46
Thrombin42	APD1575	96	2	93	Thrombin42	0.96	+	longdun_GLEAN_10001007	654	388	654	0.41	36	38.3
Thrombin43	APD1575	96	3	91	Thrombin43	0.93	+	longdun_GLEAN_10002362	687	448	687	0.35	34	38.2
Thrombin44	APD1575	96	2	96	Thrombin44	0.99	+	longdun_GLEAN_10021225	1254	979	1254	0.22	37	38.14
Thrombin45	APD1575	96	23	92	Thrombin45	0.73	+	longdun_GLEAN_10015714	951	742	951	0.22	27	38.03
PLA2_3	APD2667	121	1	96	PLA2_3	0.79	+	longdun_GLEAN_10023890	393	70	393	0.82	41	37.96
Thrombin46	APD1575	96	1	91	Thrombin46	0.95	+	longdun_GLEAN_10002008	936	679	936	0.28	34	37.36
BPTI15	APD2388	58	5	55	BPTI15	0.88	+	longdun_GLEAN_10021415	6093	5941	6093	0.03	19	37.26
Chemokine15	APD2085	73	9	59	Chemokine15	0.7	+	longdun_GLEAN_10003806	243	91	243	0.63	19	37.26
Thrombin47	APD1575	96	2	93	Thrombin47	0.96	+	longdun_GLEAN_10009410	1083	817	1083	0.25	35	37.23
BPTI16	APD2388	58	13	55	BPTI16	0.74	+	longdun_GLEAN_10002381	7869	7492	7620	0.02	16	37.21
β2-Microglobin3	APD2343	99	2	97	β2-Microglobin3	0.97	+	longdun_GLEAN_10002309	600	310	600	0.48	36	37.11
β2-Microglobin4	APD2343	99	9	96	β2-Microglobin4	0.89	+	longdun_GLEAN_10004274	609	343	609	0.44	33	37.08
β2-Microglobin5	APD2343	99	5	96	β2-Microglobin5	0.93	+	longdun_GLEAN_10008799	348	70	348	0.8	34	36.56
Thrombin48	APD1575	96	2	92	Thrombin48	0.95	+	longdun_GLEAN_10009409	1179	916	1179	0.22	34	36.56
Thrombin49	APD1575	96	2	91	Thrombin49	0.94	+	longdun_GLEAN_10008485	822	547	822	0.34	35	36.46
BPTI17	APD2388	58	3	57	BPTI17	0.95	+	longdun_GLEAN_10019632	8175	8011	8175	0.02	20	36.36
β2-Microglobin6	APD2343	99	9	95	β2-Microglobin6	0.88	+	longdun_GLEAN_10000239	411	148	411	0.64	32	36.36
Thrombin50	APD1575	96	1	94	Thrombin50	0.98	+	longdun_GLEAN_10017251	1674	1420	1674	0.15	34	36.17
Ubiquitin8	APD2030	74	1	72	Ubiquitin8	0.97	+	longdun_GLEAN_10009159	234	22	234	0.91	26	36.11
Thrombin51	APD1575	96	18	89	Thrombin51	0.75	+	longdun_GLEAN_10009815	666	460	666	0.31	26	36.11
Thrombin52	APD1575	96	2	88	Thrombin52	0.91	+	longdun_GLEAN_10015744	933	670	933	0.28	32	35.56
Lectin1	APD2070	149	5	80	Lectin1	0.51	+	longdun_GLEAN_10007462	297	79	297	0.74	27	35.53
Thrombin53	APD1575	96	10	91	Thrombin53	0.85	+	longdun_GLEAN_10008491	717	493	717	0.31	29	35.37
Thrombin54	APD1575	96	2	91	Thrombin54	0.94	+	longdun_GLEAN_10006622	2088	1837	2088	0.12	32	35.16
Lectin2	APD2070	149	36	146	Lectin2	0.74	+	longdun_GLEAN_10024401	3672	682	987	0.08	39	34.82
Lectin3	APD2071	149	35	146	Lectin3	0.75	+	longdun_GLEAN_10010786	2826	2509	2826	0.11	40	34.78
Thrombin55	APD1575	96	2	90	Thrombin55	0.93	+	longdun_GLEAN_10018672	735	475	735	0.36	33	34.74
Thrombin56	APD1575	96	2	94	Thrombin56	0.97	+	longdun_GLEAN_10006474	1341	1066	1341	0.21	35	34.65
β2-Microglobin7	APD2343	99	5	96	β2-Microglobin7	0.93	+	longdun_GLEAN_10008798	2826	2548	2826	0.1	32	34.41
Thrombin57	APD1575	96	2	92	Thrombin57	0.95	+	longdun_GLEAN_10009408	342	82	342	0.76	32	34.41
β2-Microglobin8	APD2343	99	2	96	β2-Microglobin8	0.96	+	longdun_GLEAN_10012823	597	310	597	0.48	33	34.38
BPTI18	APD2388	58	12	55	BPTI18	0.76	+	longdun_GLEAN_10005900	3522	3391	3522	0.04	15	34.09
Lectin4	APD2071	149	37	146	Lectin4	0.74	+	longdun_GLEAN_10004252	6000	1801	2103	0.05	38	33.63
β2-Microglobin9	APD2343	99	5	99	β2-Microglobin9	0.96	+	longdun_GLEAN_10018903	1239	352	639	0.23	32	33.33
Chemokine16	APD2085	73	10	60	Chemokine16	0.7	+	longdun_GLEAN_10005510	171	19	171	0.89	17	33.33
Lectin5	APD2071	149	37	146	Lectin5	0.74	+	longdun_GLEAN_10021575	3777	2392	2688	0.08	37	33.33
Lectin6	APD2071	149	26	146	Lectin6	0.81	+	longdun_GLEAN_10010604	2739	2395	2739	0.13	42	33.33
Ubiquitin9	APD2030	74	1	72	Ubiquitin9	0.97	+	longdun_GLEAN_10014916	222	1	222	1	26	33.33
Thrombin58	APD1575	96	40	95	Thrombin58	0.58	+	longdun_GLEAN_10007804	1578	1372	1578	0.13	23	33.33
Thrombin59	APD1575	96	2	93	Thrombin59	0.96	+	longdun_GLEAN_10001701	1110	844	1110	0.24	31	32.98
Thrombin60	APD1575	96	2	93	Thrombin60	0.96	+	longdun_GLEAN_10012726	687	421	687	0.39	32	32.65
Saposin1	APD1540	81	2	81	Saposin1	0.99	+	longdun_GLEAN_10004386	348	109	348	0.69	26	32.5
Lectin7	APD2070	149	20	146	Lectin7	0.85	+	longdun_GLEAN_10016880	3696	3346	3696	0.09	42	32.31
Thrombin61	APD1575	96	2	90	Thrombin61	0.93	+	longdun_GLEAN_10012727	804	547	804	0.32	31	32.29
Lectin8	APD2071	149	21	110	Lectin8	0.6	+	longdun_GLEAN_10021574	3762	3514	3762	0.07	29	32.22
Lectin9	APD2071	149	14	145	Lectin9	0.89	+	longdun_GLEAN_10000942	5337	4960	5337	0.07	43	32.09
Histone13	APD2804	123	23	97	Histone13	0.61	+	longdun_GLEAN_10003672	414	193	414	0.54	24	32
Thrombin62	APD1575	96	1	93	Thrombin62	0.97	+	longdun_GLEAN_10003591	1308	1039	1308	0.21	31	31.63
Thrombin63	APD1575	96	3	91	Thrombin63	0.93	+	longdun_GLEAN_10017432	5706	5467	5706	0.04	28	31.46
Ubiquitin10	APD2030	74	8	74	Ubiquitin10	0.91	+	longdun_GLEAN_10024571	2331	2131	2331	0.09	21	31.34
Lectin10	APD2071	149	24	148	Lectin10	0.84	+	longdun_GLEAN_10006199	5919	5146	5493	0.06	41	31.3
Thrombin64	APD1575	96	18	91	Thrombin64	0.77	+	longdun_GLEAN_10015872	2199	1990	2199	0.1	23	31.08
Lectin11	APD2070	149	25	146	Lectin11	0.82	+	longdun_GLEAN_10021112	7419	4234	4575	0.05	39	30.95
Chemokine17	APD2088	75	2	66	Chemokine17	0.87	+	longdun_GLEAN_10005509	267	64	267	0.76	21	30.88
Chemokine18	APD2088	75	2	66	Chemokine18	0.87	+	longdun_GLEAN_10003808	267	64	267	0.76	21	30.88
Saposin2	APD1340	78	3	78	Saposin2	0.97	+	longdun_GLEAN_10007217	1206	973	1206	0.19	24	30.77
Lectin12	APD2070	149	1	146	Lectin12	0.98	+	longdun_GLEAN_10019949	3321	2926	3321	0.12	45	30
Ubiquitin11	APD2030	74	2	71	Ubiquitin11	0.95	+	longdun_GLEAN_10014592	699	490	699	0.3	21	30
Lectin13	APD2070	149	19	146	Lectin13	0.86	+	longdun_GLEAN_10018611	408	52	408	0.88	40	29.85
Lectin14	APD2070	149	5	108	Lectin14	0.7	+	longdun_GLEAN_10007465	360	79	360	0.78	31	29.81
Lectin15	APD2070	149	14	146	Lectin15	0.89	+	longdun_GLEAN_10024711	10005	9637	10005	0.04	41	29.71
Lectin16	APD2070	149	5	132	Lectin16	0.86	+	longdun_GLEAN_10007461	420	79	420	0.81	38	29.69
Lectin17	APD2070	149	26	146	Lectin17	0.81	+	longdun_GLEAN_10021111	927	583	927	0.37	37	29.36
Lectin18	APD2070	149	2	148	Lectin18	0.99	+	longdun_GLEAN_10000943	477	52	477	0.89	44	29.33
β2-Microglobin10	APD2343	99	3	98	β2-Microglobin10	0.97	+	longdun_GLEAN_10010519	651	361	651	0.45	28	28.87
β2-Microglobin11	APD2343	99	3	98	β2-Microglobin11	0.97	+	longdun_GLEAN_10002150	300	10	300	0.97	28	28.87
Lectin19	APD2070	149	1	146	Lectin19	0.98	+	longdun_GLEAN_10006719	6648	6253	6648	0.06	43	28.86
β2-Microglobin12	APD2343	99	1	99	β2-Microglobin12	1	+	longdun_GLEAN_10002151	618	334	618	0.46	29	28.71
Lectin20	APD2070	149	15	146	Lectin20	0.89	+	longdun_GLEAN_10017438	2250	1885	2250	0.16	39	28.68
Lectin21	APD2070	149	12	145	Lectin21	0.9	+	longdun_GLEAN_10004253	3255	2041	2406	0.11	39	28.68
Lectin22	APD2071	149	14	146	Lectin22	0.89	+	longdun_GLEAN_10018363	3573	3208	3573	0.1	38	28.15
Lectin23	APD2071	149	2	134	Lectin23	0.89	+	longdun_GLEAN_10004251	576	190	576	0.67	39	28.06
Ubiquitin12	APD2030	74	3	70	Ubiquitin12	0.92	+	longdun_GLEAN_10003017	276	73	276	0.74	19	27.94
Lectin24	APD2071	149	26	146	Lectin24	0.81	+	longdun_GLEAN_10016934	3489	3169	3489	0.09	33	27.05
Lectin25	APD2070	149	6	147	Lectin25	0.95	+	longdun_GLEAN_10013267	591	172	591	0.71	40	27.03
Lectin26	APD2071	149	14	146	Lectin26	0.89	+	longdun_GLEAN_10023950	837	472	837	0.44	36	26.87
Lectin27	APD2070	149	6	149	Lectin27	0.97	+	longdun_GLEAN_10004150	483	61	483	0.88	39	26.35
Lectin28	APD2070	149	2	137	Lectin28	0.91	+	longdun_GLEAN_10022415	1326	940	1326	0.29	36	25.9
Lectin29	APD2070	149	11	146	Lectin29	0.91	+	longdun_GLEAN_10011895	4041	3688	4041	0.09	36	25.71
