# Supplementary material for: Whole Genome Sequencing of the Giant Grouper (Epinephelus lanceolatus) and High-Throughput Screening of Putative Antimicrobial Peptide Genes
Source: Mar Drugs. 2019 Aug 28;17(9):503. doi: 10.3390/md17090503 (PMC6780625; doi:10.3390/md17090503)
Supplement: Supplementary file 1 [file marinedrugs-17-00503-s001.zip › supplementary files/Table_S4.xlsx]

## Sheet: brain
Putative AMPs	Gene ID	TPM
Hemoglobin1	longdun_GLEAN_10022723	11532
Hemoglobin12	longdun_GLEAN_10019132	7262.71
sOT2	longdun_GLEAN_10018732	1416.06
β2-Microglobin1	longdun_GLEAN_10004618	1136.57
Neuropeptide5	longdun_GLEAN_10004245	858.07
BPTI4	longdun_GLEAN_10009993	654.21
Neuropeptide6	longdun_GLEAN_10020056	631.31
Saposin2	longdun_GLEAN_10007217	572.89
Lectin12	longdun_GLEAN_10019949	535.93
Synuclein	longdun_GLEAN_10008470	350.56
β2-Microglobin4	longdun_GLEAN_10004274	340.17
Amyloid2	longdun_GLEAN_10006865	250.76
Amyloid1	longdun_GLEAN_10023148	249.58
Lysozyme2	longdun_GLEAN_10000164	208.82
Ubiquicidin	longdun_GLEAN_10020506	191.88
Thymosin2	longdun_GLEAN_10022322	177.76
Thrombin45	longdun_GLEAN_10015714	171.27
Ubiquitin10	longdun_GLEAN_10024571	119.27
LEAP-2_2	longdun_GLEAN_10009635	116.44
Lectin19	longdun_GLEAN_10006719	103.89
β2-Microglobin2	longdun_GLEAN_10004617	101.52
Histone11	longdun_GLEAN_10010421	98.1
PLA2_2	longdun_GLEAN_10024502	92.51
Histone1	longdun_GLEAN_10004082	89.88
Hemoglobin11	longdun_GLEAN_10022724	83.47
CcAMP	longdun_GLEAN_10021470	79.34
Scolopendin21	longdun_GLEAN_10005114	79.24
Histone6	longdun_GLEAN_10008040	76.19
Scolopendin4	longdun_GLEAN_10017792	75.23
Neuropeptide4	longdun_GLEAN_10024393	70.81
Acipensin4	longdun_GLEAN_10001106	69.47
Ubiquitin3	longdun_GLEAN_10012517	69.45
Ubiquitin4	longdun_GLEAN_10018113	68.29
Neuropeptide1	longdun_GLEAN_10001272	67.67
BPTI6	longdun_GLEAN_10011154	67.64
Ubiquitin6	longdun_GLEAN_10018828	60.71
Lysozyme3	longdun_GLEAN_10007981	59.49
Ubiquitin7	longdun_GLEAN_10024652	59.48
Ubiquitin1	longdun_GLEAN_10019889	55.75
Scolopendin11	longdun_GLEAN_10019188	51.37
Defensin	longdun_GLEAN_10008244	50.41
Peptide_3910	longdun_GLEAN_10006089	50.21
Thymosin1	longdun_GLEAN_10007816	49.09
Ubiquitin5	longdun_GLEAN_10015804	49.08
Scolopendin15	longdun_GLEAN_10023585	48.81
Histone7	longdun_GLEAN_10011226	47.66
Scolopendin13	longdun_GLEAN_10012985	47.41
Ubiquitin11	longdun_GLEAN_10014592	47.21
Scolopendin7	longdun_GLEAN_10002476	43.92
Scolopendin12	longdun_GLEAN_10016058	37.81
Lectin7	longdun_GLEAN_10016880	37.03
Scolopendin5	longdun_GLEAN_10024328	35.88
Scolopendin14	longdun_GLEAN_10004890	34.34
Histone4	longdun_GLEAN_10008039	33.33
Lectin2	longdun_GLEAN_10024401	33.16
Lectin26	longdun_GLEAN_10023950	32.94
Scolopendin19	longdun_GLEAN_10008568	32.79
β2-Microglobin7	longdun_GLEAN_10008798	32.29
Ubiquitin9	longdun_GLEAN_10014916	31.75
Hemoglobin6	longdun_GLEAN_10019133	31.15
Ubiquitin2	longdun_GLEAN_10007711	30.99
Lectin20	longdun_GLEAN_10017438	30.46
Scolopendin3	longdun_GLEAN_10010616	29.91
Thrombin16	longdun_GLEAN_10019969	29.09
Waprin1	longdun_GLEAN_10004944	27.61
Chemokine2	longdun_GLEAN_10005647	27.22
Thrombin50	longdun_GLEAN_10017251	27.18
BPTI8	longdun_GLEAN_10008888	24.37
Thrombin2	longdun_GLEAN_10020223	24.3
Scolopendin2	longdun_GLEAN_10001412	23.47
Chemokine1	longdun_GLEAN_10020274	21.85
Scolopendin23	longdun_GLEAN_10024742	21.69
Acipensin1	longdun_GLEAN_10008038	21.15
Histone13	longdun_GLEAN_10003672	20.72
Chemokine11	longdun_GLEAN_10019967	20.7
Lectin9	longdun_GLEAN_10000942	20.17
Chemokine9	longdun_GLEAN_10007958	19.72
BPTI2	longdun_GLEAN_10009850	19.06
Thrombin25	longdun_GLEAN_10005772	18.98
Acipensin5	longdun_GLEAN_10018631	18.75
β2-Microglobin9	longdun_GLEAN_10018903	17.38
Lectin17	longdun_GLEAN_10021111	16.81
Thrombin9	longdun_GLEAN_10022465	15.95
Scolopendin17	longdun_GLEAN_10011525	15.92
Scolopendin6	longdun_GLEAN_10008940	15.74
Lectin6	longdun_GLEAN_10010604	14.97
Thrombin63	longdun_GLEAN_10017432	13.73
Skin-PYY1	longdun_GLEAN_10019850	13.2
Ubiquitin8	longdun_GLEAN_10009159	12.42
Lectin22	longdun_GLEAN_10018363	12.34
GAPDH2	longdun_GLEAN_10014462	12.19
Scolopendin10	longdun_GLEAN_10005503	11.29
Neuropeptide3	longdun_GLEAN_10006277	11.21
Lectin21	longdun_GLEAN_10004253	10.68
BPTI5	longdun_GLEAN_10005249	10.53
Lectin24	longdun_GLEAN_10016934	10.34
Thrombin19	longdun_GLEAN_10021714	10.24
Scolopendin20	longdun_GLEAN_10021796	9.42
Lectin8	longdun_GLEAN_10021574	9.41
Scolopendin8	longdun_GLEAN_10004209	8.97
Lectin11	longdun_GLEAN_10021112	8.88
Neuropeptide2	longdun_GLEAN_10023571	8.63
Lectin23	longdun_GLEAN_10004251	8.59
Thrombin8	longdun_GLEAN_10014588	8.31
Scolopendin1	longdun_GLEAN_10021786	7.61
Thrombin39	longdun_GLEAN_10017931	7.21
Lysozyme4	longdun_GLEAN_10002943	6.77
Thrombin58	longdun_GLEAN_10007804	6.71
Chemokine3	longdun_GLEAN_10017518	6.68
BPTI12	longdun_GLEAN_10022666	6.18
BPTI11	longdun_GLEAN_10011300	6.15
Thrombin31	longdun_GLEAN_10000587	5.67
Lectin4	longdun_GLEAN_10004252	5.17
Thrombin4	longdun_GLEAN_10002577	5.05
Scolopendin22	longdun_GLEAN_10013742	4.93
Scolopendin9	longdun_GLEAN_10008243	4.92
GAPDH1	longdun_GLEAN_10017174	4.77
Histone2	longdun_GLEAN_10008041	4.73
Ubiquitin12	longdun_GLEAN_10003017	4.58
β2-Microglobin3	longdun_GLEAN_10002309	4.42
Chemokine8	longdun_GLEAN_10018979	4.35
Amylin	longdun_GLEAN_10021052	4.21
Scolopendin18	longdun_GLEAN_10010013	4.15
Thrombin35	longdun_GLEAN_10022917	4.08
Scolopendin16	longdun_GLEAN_10013450	3.97
BPTI1	longdun_GLEAN_10007150	3.82
Thrombin64	longdun_GLEAN_10015872	3.58
Chemokine4	longdun_GLEAN_10012646	3.56
BPTI18	longdun_GLEAN_10005900	3.33
β2-Microglobin12	longdun_GLEAN_10002151	3.26
Chemokine15	longdun_GLEAN_10003806	3.16
β2-Microglobin8	longdun_GLEAN_10012823	3.14
Acipensin3	longdun_GLEAN_10001006	3.05
Histone12	longdun_GLEAN_10004635	2.96
β2-Microglobin11	longdun_GLEAN_10002150	2.93
NK-lysin	longdun_GLEAN_10013473	2.91
Chemokine6	longdun_GLEAN_10008183	2.75
Saposin1	longdun_GLEAN_10004386	2.75
β2-Microglobin10	longdun_GLEAN_10010519	2.73
Histone3	longdun_GLEAN_10007649	2.55
Lectin5	longdun_GLEAN_10021575	2.55
Thrombin21	longdun_GLEAN_10020222	2.5
BPTI7	longdun_GLEAN_10019480	2.43
Neuropeptide7	longdun_GLEAN_10019410	2.35
BPTI10	longdun_GLEAN_10021414	2.31
Hemoglobin10	longdun_GLEAN_10022725	2.27
Thrombin33	longdun_GLEAN_10004460	2.21
Thrombin38	longdun_GLEAN_10001366	2.14
Chemokine14	longdun_GLEAN_10013370	2.07
BPTI14	longdun_GLEAN_10015432	2.04
BPTI17	longdun_GLEAN_10019632	2.03
Thrombin59	longdun_GLEAN_10001701	2.01
Bothropstoxin3	longdun_GLEAN_10016234	1.95
Chemokine5	longdun_GLEAN_10018980	1.92
Thrombin36	longdun_GLEAN_10007667	1.9
Thrombin30	longdun_GLEAN_10009994	1.73
Waprin2	longdun_GLEAN_10021607	1.63
Thrombin13	longdun_GLEAN_10009759	1.54
Lectin10	longdun_GLEAN_10006199	1.54
Thrombin41	longdun_GLEAN_10004799	1.36
BPTI16	longdun_GLEAN_10002381	1.27
Lectin15	longdun_GLEAN_10024711	1.17
Lectin29	longdun_GLEAN_10011895	1.14
Chemokine7	longdun_GLEAN_10007956	1.13
Thrombin10	longdun_GLEAN_10010844	1.12
Thrombin57	longdun_GLEAN_10009408	1.12
Ap-s	longdun_GLEAN_10012974	1.01
Chemokine10	longdun_GLEAN_10005648	0.96
Skin-PYY2	longdun_GLEAN_10019068	0.92
Thrombin20	longdun_GLEAN_10006510	0.89
Thrombin5	longdun_GLEAN_10015123	0.85
BPTI9	longdun_GLEAN_10024235	0.85
Thrombin26	longdun_GLEAN_10016503	0.82
Chemokine12	longdun_GLEAN_10018977	0.8
Thrombin11	longdun_GLEAN_10007068	0.72
Bothropstoxin1	longdun_GLEAN_10024503	0.72
Thrombin62	longdun_GLEAN_10003591	0.7
Thrombin1	longdun_GLEAN_10001973	0.68
Acipensin2	longdun_GLEAN_10001915	0.66
cOT2	longdun_GLEAN_10006615	0.53
β2-Microglobin5	longdun_GLEAN_10008799	0.51
Thrombin7	longdun_GLEAN_10002578	0.48
Ixodidin	longdun_GLEAN_10006637	0.47
Thrombin44	longdun_GLEAN_10021225	0.44
Lectin25	longdun_GLEAN_10013267	0.4
Lectin13	longdun_GLEAN_10018611	0.37
Thrombin52	longdun_GLEAN_10015744	0.36
Thrombin17	longdun_GLEAN_10023750	0.33
Thrombin27	longdun_GLEAN_10013718	0.33
Histone5	longdun_GLEAN_10002204	0.32
Bothropstoxin2	longdun_GLEAN_10023889	0.28
PLA2_1	longdun_GLEAN_10022846	0.26
Thrombin22	longdun_GLEAN_10004958	0.25
Thrombin49	longdun_GLEAN_10008485	0.25
BPTI15	longdun_GLEAN_10021415	0.23
Thrombin24	longdun_GLEAN_10006633	0.22
Thrombin3	longdun_GLEAN_10012944	0.21
Thrombin6	longdun_GLEAN_10002007	0.2
Thrombin42	longdun_GLEAN_10001007	0.18
Thrombin54	longdun_GLEAN_10006622	0.16
Thrombin55	longdun_GLEAN_10018672	0.14
Lectin27	longdun_GLEAN_10004150	0.14
BPTI3	longdun_GLEAN_10012398	0.13
Thrombin47	longdun_GLEAN_10009410	0.11
Thrombin48	longdun_GLEAN_10009409	0.1
Antiproteinase5	longdun_GLEAN_10016731	0.09
β2-Microglobin6	longdun_GLEAN_10000239	0.09
Thrombin56	longdun_GLEAN_10006474	0.09
Thrombin14	longdun_GLEAN_10002009	0.08
