# Supplementary material for: Whole Genome Sequencing of the Giant Grouper (Epinephelus lanceolatus) and High-Throughput Screening of Putative Antimicrobial Peptide Genes
Source: Mar Drugs. 2019 Aug 28;17(9):503. doi: 10.3390/md17090503 (PMC6780625; doi:10.3390/md17090503)
Supplement: Supplementary file 1 [file marinedrugs-17-00503-s001.zip › supplementary files/Table_S5.xlsx]

## Sheet: liver
Putative AMPs	Gene ID	TPM
Hemoglobin1	longdun_GLEAN_10022723	24013.9
Hemoglobin12	longdun_GLEAN_10019132	23219.5
sOT2	longdun_GLEAN_10018732	14410.9
Antiproteinase1	longdun_GLEAN_10024592	11271.7
Antiproteinase5	longdun_GLEAN_10016731	7898.22
Antiproteinase2	longdun_GLEAN_10016733	6566.73
Thrombin1	longdun_GLEAN_10001973	5759.76
GAPDH1	longdun_GLEAN_10017174	5378.38
BPTI12	longdun_GLEAN_10022666	4143.13
Thrombin23	longdun_GLEAN_10013145	2039.84
Antiproteinase3	longdun_GLEAN_10016732	1806.51
Thrombin29	longdun_GLEAN_10001950	1544.98
Thrombin22	longdun_GLEAN_10004958	1313.59
Thrombin46	longdun_GLEAN_10002008	1201.45
Thrombin6	longdun_GLEAN_10002007	1039.43
β2-Microglobin1	longdun_GLEAN_10004618	662.14
Thrombin64	longdun_GLEAN_10015872	621.69
Thrombin42	longdun_GLEAN_10001007	590.54
Thrombin47	longdun_GLEAN_10009410	554.85
Thrombin18	longdun_GLEAN_10002010	473.18
Saposin2	longdun_GLEAN_10007217	349.31
Thrombin48	longdun_GLEAN_10009409	338.32
Thrombin57	longdun_GLEAN_10009408	274.92
Thrombin14	longdun_GLEAN_10002009	244.27
β2-Microglobin4	longdun_GLEAN_10004274	223.65
Ubiquicidin	longdun_GLEAN_10020506	219.94
Lysozyme2	longdun_GLEAN_10000164	204.67
Thrombin26	longdun_GLEAN_10016503	200.17
Hemoglobin11	longdun_GLEAN_10022724	198.94
Thrombin7	longdun_GLEAN_10002578	195.81
Thrombin4	longdun_GLEAN_10002577	162.37
Thrombin8	longdun_GLEAN_10014588	152.37
Thrombin3	longdun_GLEAN_10012944	149.48
Antiproteinase4	longdun_GLEAN_10016734	113.85
Lysozyme3	longdun_GLEAN_10007981	79.47
Thymosin1	longdun_GLEAN_10007816	76.99
BPTI4	longdun_GLEAN_10009993	67.62
β2-Microglobin2	longdun_GLEAN_10004617	67.51
Hemoglobin6	longdun_GLEAN_10019133	67.23
BPTI10	longdun_GLEAN_10021414	65.4
Chemokine1	longdun_GLEAN_10020274	61.69
Chemokine13	longdun_GLEAN_10019966	59.49
LEAP-2_2	longdun_GLEAN_10009635	56.63
Thrombin13	longdun_GLEAN_10009759	50.37
Waprin1	longdun_GLEAN_10004944	41.32
CcAMP	longdun_GLEAN_10021470	38.35
Chemokine14	longdun_GLEAN_10013370	36.27
Saposin1	longdun_GLEAN_10004386	35.44
Neuropeptide7	longdun_GLEAN_10019410	33.86
Chemokine15	longdun_GLEAN_10003806	29.72
Amyloid1	longdun_GLEAN_10023148	28.98
BPTI8	longdun_GLEAN_10008888	28.68
Ubiquitin10	longdun_GLEAN_10024571	28.44
Ubiquitin5	longdun_GLEAN_10015804	26.8
Histone7	longdun_GLEAN_10011226	23.21
Histone6	longdun_GLEAN_10008040	20.58
Histone13	longdun_GLEAN_10003672	19.53
Chemokine2	longdun_GLEAN_10005647	18.88
Amyloid2	longdun_GLEAN_10006865	18.29
BPTI16	longdun_GLEAN_10002381	17.67
LEAP-2_1	longdun_GLEAN_10016967	17.13
Chemokine7	longdun_GLEAN_10007956	17.12
Thrombin49	longdun_GLEAN_10008485	16.4
BPTI6	longdun_GLEAN_10011154	15.61
Scolopendin20	longdun_GLEAN_10021796	15.29
BPTI5	longdun_GLEAN_10005249	15.18
Lectin28	longdun_GLEAN_10022415	13.68
Ubiquitin6	longdun_GLEAN_10018828	13.61
Histone4	longdun_GLEAN_10008039	13.04
Ubiquitin4	longdun_GLEAN_10018113	12.59
Scolopendin21	longdun_GLEAN_10005114	12.46
Ubiquitin7	longdun_GLEAN_10024652	11.86
Ubiquitin1	longdun_GLEAN_10019889	11.46
Chemokine12	longdun_GLEAN_10018977	11.19
Scolopendin12	longdun_GLEAN_10016058	11.01
Scolopendin5	longdun_GLEAN_10024328	10.93
Scolopendin3	longdun_GLEAN_10010616	10.86
Neuropeptide3	longdun_GLEAN_10006277	10.19
Thrombin9	longdun_GLEAN_10022465	9.95
Defensin	longdun_GLEAN_10008244	9.83
Lectin21	longdun_GLEAN_10004253	9.3
Thrombin44	longdun_GLEAN_10021225	9.17
Scolopendin7	longdun_GLEAN_10002476	8.94
Lectin17	longdun_GLEAN_10021111	8.81
BPTI11	longdun_GLEAN_10011300	8.41
Lectin19	longdun_GLEAN_10006719	8.41
Thrombin41	longdun_GLEAN_10004799	8.34
Acipensin4	longdun_GLEAN_10001106	8.01
Histone2	longdun_GLEAN_10008041	7.65
Scolopendin17	longdun_GLEAN_10011525	7.53
Scolopendin19	longdun_GLEAN_10008568	7.49
Peptide_3910	longdun_GLEAN_10006089	7.13
β2-Microglobin8	longdun_GLEAN_10012823	7.05
Thrombin30	longdun_GLEAN_10009994	6.9
β2-Microglobin9	longdun_GLEAN_10018903	6.81
Scolopendin23	longdun_GLEAN_10024742	6.6
Lectin8	longdun_GLEAN_10021574	6.46
Histone1	longdun_GLEAN_10004082	6.14
Lectin9	longdun_GLEAN_10000942	5.97
Thrombin25	longdun_GLEAN_10005772	5.86
Scolopendin15	longdun_GLEAN_10023585	5.47
Ubiquitin9	longdun_GLEAN_10014916	5.43
Histone11	longdun_GLEAN_10010421	5.33
β2-Microglobin3	longdun_GLEAN_10002309	4.9
Ubiquitin3	longdun_GLEAN_10012517	4.7
Scolopendin9	longdun_GLEAN_10008243	4.68
Acipensin1	longdun_GLEAN_10008038	4.63
Ubiquitin11	longdun_GLEAN_10014592	4.56
Chemokine9	longdun_GLEAN_10007958	4.38
Scolopendin13	longdun_GLEAN_10012985	4.21
Thrombin63	longdun_GLEAN_10017432	3.93
Thrombin2	longdun_GLEAN_10020223	3.9
Lysozyme4	longdun_GLEAN_10002943	3.89
Scolopendin10	longdun_GLEAN_10005503	3.65
Chemokine11	longdun_GLEAN_10019967	3.41
Thrombin58	longdun_GLEAN_10007804	3.38
Ubiquitin2	longdun_GLEAN_10007711	3.12
BPTI15	longdun_GLEAN_10021415	2.86
Ixodidin	longdun_GLEAN_10006637	2.85
Scolopendin6	longdun_GLEAN_10008940	2.66
Lectin6	longdun_GLEAN_10010604	2.52
Thrombin62	longdun_GLEAN_10003591	2.48
BPTI7	longdun_GLEAN_10019480	2.36
Acipensin5	longdun_GLEAN_10018631	2.35
Scolopendin14	longdun_GLEAN_10004890	2.19
Thrombin56	longdun_GLEAN_10006474	2.18
Lectin24	longdun_GLEAN_10016934	2.14
Scolopendin11	longdun_GLEAN_10019188	2.12
NK-lysin	longdun_GLEAN_10013473	2.03
Waprin2	longdun_GLEAN_10021607	1.98
Hemoglobin10	longdun_GLEAN_10022725	1.95
Lectin5	longdun_GLEAN_10021575	1.91
Thrombin31	longdun_GLEAN_10000587	1.83
Chemokine5	longdun_GLEAN_10018980	1.76
Ubiquitin8	longdun_GLEAN_10009159	1.64
BPTI9	longdun_GLEAN_10024235	1.61
Ubiquitin12	longdun_GLEAN_10003017	1.54
Thrombin24	longdun_GLEAN_10006633	1.5
PLA2_2	longdun_GLEAN_10024502	1.49
Lectin26	longdun_GLEAN_10023950	1.44
Lysozyme1	longdun_GLEAN_10007980	1.32
Thrombin11	longdun_GLEAN_10007068	1.21
Thrombin5	longdun_GLEAN_10015123	1.18
Lectin11	longdun_GLEAN_10021112	1.18
Chemokine8	longdun_GLEAN_10018979	1.17
Chemokine18	longdun_GLEAN_10003808	1.17
Thrombin27	longdun_GLEAN_10013718	1.1
Scolopendin16	longdun_GLEAN_10013450	1.07
β2-Microglobin7	longdun_GLEAN_10008798	0.99
Histone8	longdun_GLEAN_10008943	0.86
Scolopendin2	longdun_GLEAN_10001412	0.85
Lectin4	longdun_GLEAN_10004252	0.83
BPTI1	longdun_GLEAN_10007150	0.81
Chemokine3	longdun_GLEAN_10017518	0.77
β2-Microglobin12	longdun_GLEAN_10002151	0.68
Scolopendin1	longdun_GLEAN_10021786	0.67
Scolopendin22	longdun_GLEAN_10013742	0.62
Histone12	longdun_GLEAN_10004635	0.6
Ap-s	longdun_GLEAN_10012974	0.59
Chemokine16	longdun_GLEAN_10005510	0.59
Chemokine17	longdun_GLEAN_10005509	0.58
β2-Microglobin10	longdun_GLEAN_10010519	0.57
β2-Microglobin5	longdun_GLEAN_10008799	0.53
Lectin23	longdun_GLEAN_10004251	0.5
Thrombin50	longdun_GLEAN_10017251	0.46
β2-Microglobin11	longdun_GLEAN_10002150	0.45
Scolopendin8	longdun_GLEAN_10004209	0.44
Neuropeptide1	longdun_GLEAN_10001272	0.4
Scolopendin4	longdun_GLEAN_10017792	0.4
Thrombin54	longdun_GLEAN_10006622	0.36
Hepcidin	longdun_GLEAN_10010122	0.33
Acipensin3	longdun_GLEAN_10001006	0.26
BPTI18	longdun_GLEAN_10005900	0.25
PLA2_1	longdun_GLEAN_10022846	0.2
Thrombin33	longdun_GLEAN_10004460	0.19
Thrombin45	longdun_GLEAN_10015714	0.19
GAPDH2	longdun_GLEAN_10014462	0.17
cOT2	longdun_GLEAN_10006615	0.12
BPTI17	longdun_GLEAN_10019632	0.11
Thrombin61	longdun_GLEAN_10012727	0.11
Lectin15	longdun_GLEAN_10024711	0.11
Thrombin59	longdun_GLEAN_10001701	0.08
Lectin2	longdun_GLEAN_10024401	0.07
Lectin10	longdun_GLEAN_10006199	0.07
Thrombin35	longdun_GLEAN_10022917	0.06
BPTI2	longdun_GLEAN_10009850	0.05
Thrombin20	longdun_GLEAN_10006510	0.04
Thrombin38	longdun_GLEAN_10001366	0.04
Lectin22	longdun_GLEAN_10018363	0.04
Lectin20	longdun_GLEAN_10017438	0.03
Lectin7	longdun_GLEAN_10016880	0.02
Lectin12	longdun_GLEAN_10019949	0.02
Lectin29	longdun_GLEAN_10011895	0.02
