# Supplementary material for: Whole Genome Sequencing of the Giant Grouper (Epinephelus lanceolatus) and High-Throughput Screening of Putative Antimicrobial Peptide Genes
Source: Mar Drugs. 2019 Aug 28;17(9):503. doi: 10.3390/md17090503 (PMC6780625; doi:10.3390/md17090503)
Supplement: Supplementary file 1 [file marinedrugs-17-00503-s001.zip › supplementary files/Table_S6.xlsx]

## Sheet: muscle
Putative AMPs	Gene ID	TPM
GAPDH1	longdun_GLEAN_10017174	49379.6
GAPDH2	longdun_GLEAN_10014462	5017.39
Hemoglobin12	longdun_GLEAN_10019132	2440.09
Hemoglobin1	longdun_GLEAN_10022723	2295.59
Ap-s	longdun_GLEAN_10012974	339.63
β2-Microglobin1	longdun_GLEAN_10004618	258.26
β2-Microglobin4	longdun_GLEAN_10004274	137.71
Ubiquicidin	longdun_GLEAN_10020506	86.92
BPTI16	longdun_GLEAN_10002381	85.56
Saposin2	longdun_GLEAN_10007217	81.02
BPTI7	longdun_GLEAN_10019480	57.05
Lectin25	longdun_GLEAN_10013267	43.21
Thrombin53	longdun_GLEAN_10008491	40.79
Thrombin31	longdun_GLEAN_10000587	38.01
BPTI15	longdun_GLEAN_10021415	32.09
CcAMP	longdun_GLEAN_10021470	30.21
BPTI14	longdun_GLEAN_10015432	27.33
Lectin3	longdun_GLEAN_10010786	23.87
Ubiquitin1	longdun_GLEAN_10019889	23.61
Ubiquitin5	longdun_GLEAN_10015804	21.93
Hemoglobin11	longdun_GLEAN_10022724	21.75
Lysozyme2	longdun_GLEAN_10000164	21.33
Lectin26	longdun_GLEAN_10023950	21.07
Amyloid1	longdun_GLEAN_10023148	19.18
β2-Microglobin2	longdun_GLEAN_10004617	18.99
BPTI4	longdun_GLEAN_10009993	18.73
LEAP-2_2	longdun_GLEAN_10009635	18.38
Amyloid2	longdun_GLEAN_10006865	18.13
Lysozyme3	longdun_GLEAN_10007981	18.04
Histone6	longdun_GLEAN_10008040	16.98
Chemokine14	longdun_GLEAN_10013370	15.38
Ubiquitin11	longdun_GLEAN_10014592	15.37
Histone11	longdun_GLEAN_10010421	14.35
Ubiquitin6	longdun_GLEAN_10018828	14.29
Ubiquitin10	longdun_GLEAN_10024571	13.89
Lectin8	longdun_GLEAN_10021574	12.99
Ubiquitin7	longdun_GLEAN_10024652	12.88
Histone4	longdun_GLEAN_10008039	12.75
Neuropeptide7	longdun_GLEAN_10019410	12.27
BPTI11	longdun_GLEAN_10011300	12.05
β2-Microglobin3	longdun_GLEAN_10002309	11.69
Thymosin1	longdun_GLEAN_10007816	11.08
Lectin17	longdun_GLEAN_10021111	11.08
Lectin15	longdun_GLEAN_10024711	11.01
Thrombin34	longdun_GLEAN_10007059	10.97
Histone7	longdun_GLEAN_10011226	10.21
Scolopendin3	longdun_GLEAN_10010616	9.05
Histone1	longdun_GLEAN_10004082	9.03
Lectin6	longdun_GLEAN_10010604	8.73
Hemoglobin6	longdun_GLEAN_10019133	8.59
Thrombin12	longdun_GLEAN_10016960	8.2
Lectin21	longdun_GLEAN_10004253	8.09
Scolopendin5	longdun_GLEAN_10024328	7.57
Thrombin2	longdun_GLEAN_10020223	7.48
Ubiquitin9	longdun_GLEAN_10014916	7.33
Thrombin11	longdun_GLEAN_10007068	7.26
BPTI9	longdun_GLEAN_10024235	7.08
Chemokine1	longdun_GLEAN_10020274	7.02
Scolopendin13	longdun_GLEAN_10012985	6.89
Chemokine10	longdun_GLEAN_10005648	6.89
Scolopendin19	longdun_GLEAN_10008568	6.8
sOT2	longdun_GLEAN_10018732	6.58
Scolopendin21	longdun_GLEAN_10005114	6.33
Thrombin9	longdun_GLEAN_10022465	6.23
Scolopendin7	longdun_GLEAN_10002476	5.92
BPTI8	longdun_GLEAN_10008888	5.88
Ubiquitin3	longdun_GLEAN_10012517	5.84
BPTI10	longdun_GLEAN_10021414	5.62
Acipensin4	longdun_GLEAN_10001106	5.38
Histone13	longdun_GLEAN_10003672	5.29
Acipensin5	longdun_GLEAN_10018631	5.26
Chemokine7	longdun_GLEAN_10007956	5.26
Lectin9	longdun_GLEAN_10000942	5.24
Scolopendin12	longdun_GLEAN_10016058	5.13
Ubiquitin4	longdun_GLEAN_10018113	5.07
Defensin	longdun_GLEAN_10008244	4.76
Thrombin30	longdun_GLEAN_10009994	4.72
Thrombin27	longdun_GLEAN_10013718	4.67
Antiproteinase1	longdun_GLEAN_10024592	4.56
Chemokine11	longdun_GLEAN_10019967	4.33
Scolopendin17	longdun_GLEAN_10011525	4.19
Chemokine12	longdun_GLEAN_10018977	4.02
Lectin11	longdun_GLEAN_10021112	4.02
Neuropeptide3	longdun_GLEAN_10006277	3.6
BPTI12	longdun_GLEAN_10022666	3.55
Thrombin37	longdun_GLEAN_10008492	3.36
Waprin1	longdun_GLEAN_10004944	3.32
BPTI6	longdun_GLEAN_10011154	3.3
BPTI1	longdun_GLEAN_10007150	3.1
Scolopendin20	longdun_GLEAN_10021796	3.05
Chemokine3	longdun_GLEAN_10017518	3
Thrombin24	longdun_GLEAN_10006633	2.99
Scolopendin1	longdun_GLEAN_10021786	2.87
Thrombin10	longdun_GLEAN_10010844	2.79
BPTI5	longdun_GLEAN_10005249	2.63
Chemokine16	longdun_GLEAN_10005510	2.55
Lectin4	longdun_GLEAN_10004252	2.54
Thrombin58	longdun_GLEAN_10007804	2.42
Ubiquitin2	longdun_GLEAN_10007711	2.4
Thrombin63	longdun_GLEAN_10017432	2.39
Scolopendin9	longdun_GLEAN_10008243	2.37
β2-Microglobin9	longdun_GLEAN_10018903	2.28
β2-Microglobin12	longdun_GLEAN_10002151	2.28
Thrombin8	longdun_GLEAN_10014588	2.25
Thrombin29	longdun_GLEAN_10001950	2.09
Lectin19	longdun_GLEAN_10006719	2.05
Scolopendin15	longdun_GLEAN_10023585	1.96
Scolopendin23	longdun_GLEAN_10024742	1.95
β2-Microglobin8	longdun_GLEAN_10012823	1.94
Thrombin25	longdun_GLEAN_10005772	1.9
Thrombin44	longdun_GLEAN_10021225	1.89
Chemokine9	longdun_GLEAN_10007958	1.85
Lysozyme4	longdun_GLEAN_10002943	1.82
Scolopendin4	longdun_GLEAN_10017792	1.77
Thrombin4	longdun_GLEAN_10002577	1.74
Thrombin38	longdun_GLEAN_10001366	1.63
Lectin20	longdun_GLEAN_10017438	1.6
Lectin5	longdun_GLEAN_10021575	1.55
BPTI17	longdun_GLEAN_10019632	1.54
Lectin2	longdun_GLEAN_10024401	1.52
Ubiquitin8	longdun_GLEAN_10009159	1.5
Scolopendin11	longdun_GLEAN_10019188	1.49
Saposin1	longdun_GLEAN_10004386	1.48
Histone12	longdun_GLEAN_10004635	1.46
LEAP-2_1	longdun_GLEAN_10016967	1.43
Lectin22	longdun_GLEAN_10018363	1.4
Thrombin1	longdun_GLEAN_10001973	1.34
β2-Microglobin11	longdun_GLEAN_10002150	1.33
Peptide_3910	longdun_GLEAN_10006089	1.25
Lectin23	longdun_GLEAN_10004251	1.21
Thrombin64	longdun_GLEAN_10015872	1.2
Scolopendin16	longdun_GLEAN_10013450	1.1
Scolopendin6	longdun_GLEAN_10008940	1.09
Scolopendin14	longdun_GLEAN_10004890	1.08
Scolopendin10	longdun_GLEAN_10005503	1.06
Acipensin1	longdun_GLEAN_10008038	1.03
β2-Microglobin7	longdun_GLEAN_10008798	1.03
Scolopendin2	longdun_GLEAN_10001412	1.01
Thrombin13	longdun_GLEAN_10009759	0.99
Antiproteinase5	longdun_GLEAN_10016731	0.95
β2-Microglobin10	longdun_GLEAN_10010519	0.89
Thrombin50	longdun_GLEAN_10017251	0.88
Chemokine13	longdun_GLEAN_10019966	0.85
Antiproteinase2	longdun_GLEAN_10016733	0.81
Thrombin16	longdun_GLEAN_10019969	0.79
PLA2_1	longdun_GLEAN_10022846	0.79
Thrombin39	longdun_GLEAN_10017931	0.79
Thrombin49	longdun_GLEAN_10008485	0.74
Chemokine15	longdun_GLEAN_10003806	0.71
Thrombin54	longdun_GLEAN_10006622	0.69
Lectin24	longdun_GLEAN_10016934	0.68
Thrombin46	longdun_GLEAN_10002008	0.67
Chemokine2	longdun_GLEAN_10005647	0.6
Thrombin32	longdun_GLEAN_10008536	0.59
Ixodidin	longdun_GLEAN_10006637	0.56
Acipensin3	longdun_GLEAN_10001006	0.52
Thrombin23	longdun_GLEAN_10013145	0.52
Scolopendin22	longdun_GLEAN_10013742	0.48
BPTI18	longdun_GLEAN_10005900	0.47
Ubiquitin12	longdun_GLEAN_10003017	0.44
Chemokine6	longdun_GLEAN_10008183	0.42
Thrombin48	longdun_GLEAN_10009409	0.42
Scolopendin8	longdun_GLEAN_10004209	0.34
Histone3	longdun_GLEAN_10007649	0.29
Thrombin6	longdun_GLEAN_10002007	0.29
β2-Microglobin5	longdun_GLEAN_10008799	0.29
BPTI3	longdun_GLEAN_10012398	0.28
Antiproteinase3	longdun_GLEAN_10016732	0.27
Lectin10	longdun_GLEAN_10006199	0.23
Chemokine5	longdun_GLEAN_10018980	0.15
Thrombin47	longdun_GLEAN_10009410	0.15
Thrombin62	longdun_GLEAN_10003591	0.13
Thrombin7	longdun_GLEAN_10002578	0.12
Thrombin22	longdun_GLEAN_10004958	0.12
Thrombin41	longdun_GLEAN_10004799	0.11
Thrombin35	longdun_GLEAN_10022917	0.08
Lectin7	longdun_GLEAN_10016880	0.08
